# Supplementary material for: The Predictors of Early Treatment Effectiveness of Intravitreal Bevacizumab Application in Patients with Diabetic Macular Edema
Source: Diagnostics (Basel). 2024 May 10;14(10):992. doi: 10.3390/diagnostics14100992 (PMC11120272; doi:10.3390/diagnostics14100992)
Supplement: Supplementary file 1 [file diagnostics-14-00992-s001.zip]

Archive with 1 entries (1 files):
- diagnostics-2971281-supplementary.pdf
